# Supplementary material for: Identification and Characterization of Two Aryl Sulfotransferases from Deep-Sea Marine Fungi and Their Implications in the Sulfation of Secondary Metabolites
Source: Mar Drugs. 2024 Dec 20;22(12):572. doi: 10.3390/md22120572 (PMC11677658; doi:10.3390/md22120572)
Supplement: Supplementary file 1 [file marinedrugs-22-00572-s001.zip]

Archive with 1 entries (1 files):
- marinedrugs-3356271-supplementary.pdf
